# Supplementary material for: Prognostic Value of EMT Gene Signature in Malignant Mesothelioma
Source: Int J Mol Sci. 2023 Feb 21;24(5):4264. doi: 10.3390/ijms24054264 (PMC10001510; doi:10.3390/ijms24054264)
Supplement: Supplementary file 1 [file ijms-24-04264-s001.zip]

Archive with 1 entries (1 files):
- ijms-2012297-supplementary.pdf
